# Supplementary material for: MicroRNAs miR-19, miR-340, miR-374 and miR-542 regulate MID1 protein expression
Source: PLoS One. 2018 Jan 2;13(1):e0190437. doi: 10.1371/journal.pone.0190437 (PMC5749791; doi:10.1371/journal.pone.0190437)
Supplement: S1 Appendix — (XLSX) [file pone.0190437.s013.xlsx]

## Sheet: Fig. 2
Fig. 2A				Fig. 2B			Fig. 2C			Fig. 2D			Fig. 2E			Fig. 2F
mimics / inhibitors				cotransfection mimic 216			cotransfection mimic 19			cotransfection mimic 340			cotransfection mimic 542			cotransfection mimic 374
non-silencing siRNA	mimics pool	inhibitors pool		WT UTR	UTR MUT216		WT UTR	UTR MUT19		WT UTR	UTR MUT340		WT UTR	UTR MUT542		WT UTR	UTR MUT374
96.9163	81.3636	118.636		1.02517	0.994046		1.03063	1.56568		1.02105	1.26968		0.992349	3.09665		0.969338	3.96034
103.084	89.7436	110.684		0.982623	0.992089		0.971468	1.64822		1.00229	1.3504		1.00652	3.08167		0.997569	3.92021
99.4253	71.6763	102.312		0.992212	0.998668		0.997904	1.66567		0.976664	2.58094		1.00113	3.33231		1.03309	3.49431
100.575	72.5714	96.5714		1.02134	1.09762		1.1181	1.04804		1.05103	1.03809		1.06137	1.73762		1.00327	1.1546
101.075	89.3617	130.851		0.958839	1.07908		1.11429	1.06229		0.959509	1.05718		1.02714	1.58843		1.02768	1.13956
98.9247	96.7391	132.609		1.01982	1.15724		0.767614	1.09482		0.989456	1.03425		0.911496	1.78894		0.969046	1.11048
62.2951	93.6842	147.368		0.940336	1.12287		0.996172	2.28395		0.988866	1.00151		1.07315	1.04103		0.963037	1.83928
137.705	57.6191	150		1.09285	1.08987		0.995453	2.41909		0.99836	0.984265		0.992408	1.04686		1.05836	2.1061
100.23	55.9633	140.826		0.99313	0.863535		1.00838	2.37668		1.01277	1.06378		0.934444	1.07167		0.978603	2.00769
99.7701	55.7604	136.866		0.999934	0.838167		0.995542	2.18357		0.947803	1.52645		1.00314	1.78313		1.01574	1.60143
95.8763	70.9677	112.903		1.00694	0.882115		0.994015	2.17678		1.00684	1.49018		1.04244	1.52513		0.976376	1.84211
102.835	64.6616	100.752		0.987469	1.11011		1.01044	2.15335		1.04536	1.48841		0.954419	1.70222		1.00789	1.59554
101.289	63.3588	106.107		1.0304	1.11004		1.05685	1.28847		0.95867	1.26563		0.964629	2.03175		1.00103	1.09542
				0.982127	1.07775		0.963934	1.42497		1.02283	1.43453		1.03039	2.2465		1.0109	1.19006
							0.979216	1.39181		1.0185	1.28374		1.00499	2.14366		0.988069	1.16498
							1.09315	1.37104		0.991628	1.0738		1.00412	1.59087		1.0077	1.1296
							0.957624	1.27389		1.0256	1.15173		1.00436	2.80099		0.990352	1.05967
							0.949229	1.28282		0.982774	1.14484		0.991515	3.00607		1.00195	1.07417

## Sheet: Fig. 3
Fig. 3A			Fig. 3B			Fig. 3C
mimics pool MID1 mRNA			mimics pool MID1 protein (MID1/Actin)			miRNA inhibitors pool MID1 protein (MID1/Actin)
non-silencing siRNA	mimics pool		non-silencing siRNA	mimics pool		non-silencing siRNA	inhibitors pool
1.67865	1.01618		0.456627	0.384399		0.352938	0.40221
2.12062	0.902008		0.5981	0.311976		0.286998	0.374948
0.952217	0.912352		0.475868	0.247354		0.351051	0.527104
1.0094	0.990175		0.739907	0.47446		0.415945	0.461348
1.10533	1.03476		0.489793	0.277293		0.291119	0.359996
1.13537	0.996315		1.35127	0.440747		0.308104	0.413075
1.66147	0.913804
1.70715	1.0191
1.29626	0.343016
1.19828	0.356553
0.887797	0.365797
0.847787	0.386651
1.02031	0.0990071
0.885435	0.095148
2.37788	0.0853312
1.80105	0.0852337
2.1046	0.517287
2.04966	0.547888
1.64282	0.650055
2.0644	0.571691
1.82876	1.07807
1.83203	1.18144
1.46054	1.11685
1.54248	1.20914
1.20526	1.13544
1.37888	0.75095
1.42035	0.667326
1.38224	0.699594
1.49785	0.563312
1.40337	0.679063
1.63043	0.641531
1.62427	0.644348
1.67203	0.725698
1.66775	0.727745
2.4998	0.441211
2.44711	0.638841
2.62762	0.806214
1.09829	0.371594
1.1609	0.850261
1.12663	0.855984
1.03215	0.426385
0.93303	0.407711
0.989683	0.415451
0.88398	0.407935
0.920096	0.405298
	0.32168
	0.380338
	0.378347

## Sheet: Fig. 4
Fig. 4A			Fig. 4B
mimics pool HTT protein (HTT/Actin)			mimics pool S6 phosphorylation (p-S6/S6)
non-silencing siRNA	mimics pool		non-silencing siRNA	mimics pool
68.8427	42.7597		0.398648	0.115859
52.2492	40.4537		0.475202	0.169807
147.643	94.4428		3.57262	0.923711
118.311	142.139
137.22	88.7289
79.3284	60.4041
96.4054	32.8733

## Sheet: Fig. 5
Fig. 5A				Fig. 5B
mimics pool MID1 (MID1/Actin)				mimics pool AR (AR/Actin)
non-silencing siRNA	siRNA	mimics pool		non-silencing siRNA	siRNA	mimics pool
0.53968	0.233041	0.242259		0.946537	0.709341	0.668764
0.418176	0.197797	0.117683		0.651242	0.339759	0.319635
0.354663	0.116472	0.144047		0.614022	0.317537	0.281145
